# Supplementary material for: Role of Lower Esophageal Squamous Cell Carcinoma Margin Location on Abdominal Lymph Node Metastasis Risk
Source: J Clin Med. 2023 Apr 3;12(7):2657. doi: 10.3390/jcm12072657 (PMC10095315; doi:10.3390/jcm12072657)
Supplement: Supplementary file 1 [file jcm-12-02657-s001.zip]

Archive with 1 entries (1 files):
- jcm-2201520-supplementary.pdf
